# Supplementary material for: Effects of the selective serotonin reuptake inhibitors citalopram and escitalopram on glucolipid metabolism: a systematic review
Source: Front Endocrinol (Lausanne). 2025 Jun 17;16:1578326. doi: 10.3389/fendo.2025.1578326 (PMC12209303; doi:10.3389/fendo.2025.1578326)
Supplement: Supplementary file 2 [file DataSheet2.xlsx]

## Sheet: Sheet1
Participants information															clinical scales			Glucose metabolism			Lipid metabolism
Author(year)	Region	Study design	Journal	People type	Duration of diabetes	Medication	dosage	Sample	follow up visit	Age(year)	Sex(F)	Data time	BMI	Waist circumference(cm)	HAMD/HDRS	BDI	Others	HbA1c(%)	Glucose(FBG)(mg/dl)	Glucose(PPBG)(mg/dl)	TG(mg/dl)	CH(mg/dl)	HDL(mg/dl)	LDL(mg/dl)
Khazaie et al. (2011)	Iran	RCT	Neurosciences	T2DM+MDD	8.11±5.28	Citalopram	40mg	20	19	47.7±8.63	9 F	baseline	30.64±5.85			25.26±3.51***		8.25±1.34***	163.37±49.24***		169.11±38.86	190.26±26.01
												12 weeks				11.84±3.56***		6.65±1.6***	123.42±46.19***
					7.43±5.45	Fluoxetine	40mg	20	14	51.57±8.38	7 F	baseline	28.78±3.73			26.29±3.50***		7.68±1.69***	159.21±39.66***		178.86±46.91	201.64±30.11
												12 weeks				12.21±2.08***		5.74±1.06***	110.29±23.66***
Gehlawat et al. (2013)	India	single arm trial	Asian journal of psychiatry	T2DM+MDD		Escitalopram	10-20mg	43	40	50.75±8.88	10:30:00	baseline	26.83±4.41	96.2±11.82	22.33±5.22***			9.88±1.73***	177.66±57.81***	254.63±71.23***	181.28±84.70	195.63±51.22	42.53±7.58	109.98±33.30
												12 weeks		95.83±11.44	4.75±2.24***			8.53±1.34***	108.95±25.84***	146.27±25.69***	179.20±83.55	192.10±50.73	44.75±11.52	108.48±32.23
				subgroups		static dose	10mg	31				baseline			21.74±5.42			9.62±1.81*	160.95±49.94*	239.49±67.53*
												3 weeks			10.58±2.81***
												6 weeks			6.61±2.60***				118.96±24.19*	158.94±32.78*
												12 weeks			4.10±1.56***			8.31±1.34*	97.74±13.28*	136.97±19.19*
						titrating dose	15-20mg	9				baseline			24.33±4.12			10.75±1.08*	235.22±46.14*	306.77±60.72*
												3 weeks			19.22±3.56***
												6 weeks			13.56±4.93***				188.22±36.64*	240.77±51.39*
												12 weeks			7.00±2.83***			9.27±1.12*	147.55±20.78*	178.33±18.59*
Nicolau et al. (2013)	Spain	prospective study	Gastroenterology	T2DM+MDD	10.61±7.47	Citalopram	20mg	100		60.35±10.73	48 F	baseline	31.09±4.95	105±13		22±6.9		7.82±1.94			159±73	175±27	47±15	102±38
					8.8±5.55	/		100		59.4±11.61	50 F		34.66±5.48	111±15		20.4±4.86		8.02±1.93			194±115	167±55	55±46	90±28
				subgroups		Citalopram	20-30mg	38	38			baseline	30.79±4.83	104±13		22±6.9***		7.77±1.97
												6 months	31±4.54	106±13		14±7.9***		7.73±1.6
						/	0	10				baseline	34.66±5.48	110±14		20±4.86		8.02±1.93
												6 months	34.72±6.02	114±17		20±4.33		8.34±1.7
Kumar et al. (2015)	India	RCT	Diabetes in Developing Countries	T2DM+MDD		Escitalipram		20	20	48.65±10.19		baseline	28.88±4.58		18.5±2.95		MADRS：22.95±2.74	7.2±0.36	131.9±3.45	212.5±6.64
												1 month						7.21±0.36	127.65±2.3	206.75±4.41
												2 months						7.11±0.28*	124.95±3.89*	202±4.66
						Agomelatine		20	20	49.75±14.27		baseline	28.31±2.87		17.15±2.54		MADRS：23.15±2.96	7.35±0.41	132.3±4.41	211.55±5.91
												1 month						7.35±0.41	129.6±4.07	208.4±6.01
												2 months						7.32±0.37*	127.85±4.79*	205.05±5.62
Khassawneh et al. (2021)	Jordan	prospective study	Clinical Practice	T2DM+MDD		/		58/157		47.68±8.39	82 F	baseline	31.75±5.81	109.10±11.77				7.91±1.96			2.17±1.21(mmmol/L)	4.58±1.03(mmol/L)	1.08±0.40(mmol/L)	3.11±0,94(mmol/L)
						Escitalopram	5-10mg	12	12			baseline					PHQ-9：16.67±4.16***	8.89±2.36			180.53±116.88	182.91±31.71	49.16±29.8	117.96±26.71
												3 months					PHQ-9:11.92±4.25	8.98±2.36			155.84±81.46	168.21±51.43	42.19±13.55	4
Wei et al. (2022)	China	RCT	Disease Markers	T2DM+MDD		Escitalopram	10mg	30	30	43.31±4.57	13 F	baseline	23.33±1.24				SAS:63.24±4.59***;SDS:64.37±4.58***		194.4±32.4
												1 week					SAS:43.16±2.46***;SDS:50.14±2.36***		176.4±28.8***
						Es+LABC	10mg+3capsules	30	30	43.59±4.32	14 F	baseline	23.37±1.31				SAS:63.14±4.73***;SDS:64.26±4.64***		10.3±1.5***
												1 week					SAS:36.12±2.94***;SDS:39.75±2.15***		8.4±1.0***
Subedi et al. (2020)	Nepal	case control study	journal of chitwan medical college	T2DM+MDD		Escitalopram	10mg	37	32		27 F	baseline							190.0±87.00	295.0±100.7
												2 weeks							163.5(130.25-233.75)	266.5(195.25-308.75)
												4 weeks							142.0(120.0-193.75)	235.0(160.75-283.75)
												6 weeks							126.5±50.2	201.5±88.8
				T2DM		/		100	65		44 F	baseline							144.0(125.5-171.0)	210.0(170.0-275.0)
												2 weeks							138.0(118.5-166.5)	197.0(166.5-268.0)
												4 weeks							133.0(111.0-154.0)	191.0(154.5-261.0)
												6 weeks							125.0(106.0-148.0)	193.0(157.0-250.0)
Israt et al. (2022)	Dhaka	prospective study	sir sailmullah medical college journal	T2DM+MDD		Escitalopram	/	35	35	51.2±6.3	30 F	baseline						8.9±0.7	187.2±32.4	14.2±2.5
												6 weeks						7.94±0.7	8.6±1.6	12.4±2.3
												12 weeks						7.8±1.0	135±23.4	10.9±1.8
Shubha et al. (2023)	India	RCT	RGUHS national journal of public health	T2DM+MDD		Escitalopram	5mg	32	18	42.0±3.36	17 F	baseline					MADRS:29.303±1.33	9.556±1.810
												3 months					30.45±1.73	9.718±1.781
												6 months					21.39±1.81	9.857±1.797
												12 months					20.63±1.79	9.012±1.796
Tiwary et al. (2024)	India	prospective study		T2DM+MDD		Escitalopram		125	125	63.2±10.6	70 F	baseline			20.3±3.7			8.4±1.2
												12 weeks			18.0±3.9			7.8±1.2
Santi et al. (2023)	India	three-arm trial	Cureus	T2DM+MDD		escitaloram	10-20mg	10	10	42.0±15.93	8F	baseline	26.9±0.81		29.5±0.74			7.1±0.15	121.5±13.86		120.5±33.37	160.0±20.53
												12 weeks	26.9±0.74		19.5±1.26			6.9±0.30	111.5±16.67		122.5±32.96	148.5±20.54
				MDD		Escitalipram	10-20mg	6	6			baseline	27.1±1.63		29.5±0.74			6.2±0.52	95.0±3.11		124.5±20.24	152.0±9.26
												12 weeks	27.1±1.63		19.5±1.33			6.2±0.44	92.5±3.48		132.0±22.65	149.0±18.19
				T2DM+MDD		voxtioxetine	5-20mg	7	7	43.0(34.0-55.0)	9F	baseline	27.0(24.0-28.9)		31.0(29.0-32.0)			7.3(7.1-7.5)	125.0(121.0-134.0)		121.0(109.0-126.0)	145.0(142.5-156.0)
												12 weeks	26.9(24.0-29.0)		19.0(18.0-20.8)			7.1(7.0-7.1)	109.0(107.5-122.0)		118.0(107.5-137.0)	157.0(152.5-169.0)
						vilazodone	20-40mg	6	6	47.5(38.8-53.5)	8F	baseline	25.9(23.8-26.3)		29.5（28.3-30.8）			7.7(7.3-7.8)	127.5(113.3-139.5)		109.5(105.5-115.8)	139.0(135.5-142.5)
												12 weeks	26.0(23.7-26.4)		18.5（18.0-19.0）			7.4(6.9-7.5)	111.0(100.8-124.3)		107.0(103.5-109.8)	130.5(125.5-131.8)
				MDD		voxtioxetine	5-20mg	10	10			baseline	28.3(27.9-28.6)		29.0(28.3-31.0)			6.0(5.8-6.6)	93.5(89.0-97.0)		137.5(115.8-144.0)	159.0(154.8-170.8)
												12 weeks	28.3(27.9-28.6）		18.0(18.0-20.5)			6.0(5.8-6.5)	88.0(83.8-89.0)		130.0(112.0-147.0)	161.5(159.3-167.0)
						vilazodone	20-40mg	10	10			baseline	28.0（26.0-29.2）		30.0(29.3-31,8)			6.0(5.8-6.2)	90.0(86.5-96.0)		111.0(102.3-126.8)	159.0(147.3-166.0)
												12 weeks	28.0（26.0-29.0）		21.0(19.3-21.8)			6.0(5.8-6.0)	88.5(84.0-91.8)		115.5(99.3-128.3)	149.0(136.0-157.0)
Kudyar et al. (2018)	India	RCT	National Journal of Physiology, Pharmacy and Pharmacology	MDD		Escitalopram	10mg	26	26	37.25	13 F	baseline			10.69±1.35		HAMA:19.06±1.73		91.13±7.37
												3 weeks			8.51±1.43***		16.50±1.10***		92.1±7.8
												6 weeks			6.06±0.93***		14±1.10***		91.2±7.6
						Vilazodone	20mg	24	24	41.36	10 F	baseline			11±1.52		19.08±1.83		92.71±7.2
												3 weeks			9.29±1.14***		17.61±1.36***		91.63±7.3
												6 weeks			8.29±0.9***		16.43±0.94***		91.56±7.5
Papakostas et al. (2015)	Boston(US)	RCT	clinical psychiatry	MDD		Escitalipram	10-30mg	68	68			baseline						5.7±1.2	96.3±31.7		186.9±138.5	191.3±42.6	52.4±26.6	110.1±34.4
												8 weeks						5.8±1.63	97.8±36.0		166.6±177.0	193.0±51.5	54.3±28.9	109.0±42.4
						Escitalopram+Ziprasidone		71				baseline						5.7±1.2	92.7±18.6		163.2±120.9	198.8±35.1	53.7±17.2	111.5±30.3
												8 weeks						0.1(0.3)	0.6±14.5		-14.8±103.7	-3.3±23.1	0.7±12.1	1.1±24.9
